# Supplementary material for: Genome-wide analysis of the GPAT gene family in wheat and the potential roles of TaGPAT58 and its homologs in male reproductive development
Source: Front Plant Sci. 2026 Feb 27;17:1779919. doi: 10.3389/fpls.2026.1779919 (PMC12982185; doi:10.3389/fpls.2026.1779919)
Supplement: Supplementary file 2 [file Table1.xlsx]

## Sheet: Sheet1
Supplementary Table S1. Basic characteristics of TaGPATs
Transcript ID	Gene Name	Protein Length(aa)	Molecular Weight(kDa)	Isoelectric Point	Subcell Location	Chrom No.	Start Position (bp)	End Position (bp)
TraesCS1A02G139200.1	TaGPAT01	511	55.22	9.3563	Endoplasmic reticulum	chr1A	234796295	234799699
TraesCS1A02G195200.2	TaGPAT02	436	48.77	7.2483	Plastid	chr1A	352173116	352180076
TraesCS1A02G220600.1	TaGPAT03	500	53.65	8.7812	Endoplasmic reticulum	chr1A	389804662	389806164
TraesCS1A02G227000.1	TaGPAT04	382	42.25	8.8341	Endoplasmic reticulum	chr1A	397737103	397743609
TraesCS1A02G278700.1	TaGPAT05	547	59.81	9.2657	Plastid	chr1A	474421055	474428708
TraesCS1B02G149600.1	TaGPAT06	511	55.17	9.2203	Endoplasmic reticulum	chr1B	223145467	223150923
TraesCS1B02G209900.1	TaGPAT07	436	48.79	7.2483	Plastid	chr1B	380887450	380896538
TraesCS1B02G233800.1	TaGPAT08	490	52.67	8.704	Endoplasmic reticulum	chr1B	419951462	419953190
TraesCS1B02G241100.1	TaGPAT09	382	42.31	9.0137	Endoplasmic reticulum	chr1B	428721775	428726717
TraesCS1B02G287900.1	TaGPAT10	513	56.24	9.695	Endoplasmic reticulum	chr1B	500599442	500624765
TraesCS1B02G292200.1	TaGPAT11	515	56.44	9.3368	Endoplasmic reticulum	chr1B	509562873	509565885
TraesCS1D02G132800.1	TaGPAT12	511	55.26	9.22	Endoplasmic reticulum	chr1D	159903044	159906487
TraesCS1D02G198700.1	TaGPAT13	436	48.76	7.2482	Plastid	chr1D	280225301	280231402
TraesCS1D02G228600.2	TaGPAT14	382	42.25	8.8231	Endoplasmic reticulum	chr1D	316618105	316623097
TraesCS1D02G278000.1	TaGPAT15	551	60.71	8.9807	Endoplasmic reticulum	chr1D	375355655	375365730
TraesCS2A02G015700.1	TaGPAT16	581	64.11	9.8246	Endoplasmic reticulum	chr2A	6509474	6511605
TraesCS2A02G134500.1	TaGPAT17	527	58.6	9.9976	Endoplasmic reticulum	chr2A	81004982	81007990
TraesCS2A02G218300.1	TaGPAT18	364	42.13	8.8204	Endoplasmic reticulum	chr2A	205209312	205217323
TraesCS2A02G329800.1	TaGPAT19	506	54.94	9.7949	Endoplasmic reticulum	chr2A	562104527	562106283
TraesCS2B02G158000.1	TaGPAT20	528	58.65	9.9506	Endoplasmic reticulum	chr2B	131895183	131898117
TraesCS2B02G243700.1	TaGPAT21	364	42.1	8.8204	Endoplasmic reticulum	chr2B	247925509	247935523
TraesCS2B02G319100.1	TaGPAT22	401	43.87	8.5571	Endoplasmic reticulum	chr2B	454824032	454825318
TraesCS2D02G136700.1	TaGPAT23	528	58.61	9.9572	Endoplasmic reticulum	chr2D	80224078	80226938
TraesCS2D02G225100.1	TaGPAT24	364	42.13	8.8204	Endoplasmic reticulum	chr2D	192738070	192746898
TraesCS2D02G332900.1	TaGPAT25	506	55.01	9.8647	Endoplasmic reticulum	chr2D	426920248	426921985
TraesCS3A02G146100.1	TaGPAT26	537	61.08	9.4061	Endoplasmic reticulum	chr3A	128150132	128154017
TraesCS3A02G147200.1	TaGPAT27	504	54.16	8.7071	Endoplasmic reticulum	chr3A	128578407	128579921
TraesCS3A02G198300.2	TaGPAT28	366	40.26	7.0651	Endoplasmic reticulum	chr3A	313042520	313052197
TraesCS3A02G227400.1	TaGPAT29	536	58.95	9.2799	Endoplasmic reticulum	chr3A	425209863	425219130
TraesCS3A02G339700.1	TaGPAT30	541	59.28	9.8739	Endoplasmic reticulum	chr3A	586791242	586794185
TraesCS3A02G368400.1	TaGPAT31	497	55.36	9.5563	Endoplasmic reticulum	chr3A	617298802	617303818
TraesCS3B02G173200.1	TaGPAT32	538	61.22	9.4914	Endoplasmic reticulum	chr3B	173377772	173381368
TraesCS3B02G257000.2	TaGPAT33	536	59.54	9.6758	Endoplasmic reticulum	chr3B	414485316	414494359
TraesCS3B02G371300.1	TaGPAT34	536	58.83	9.642	Endoplasmic reticulum	chr3B	583824424	583827020
TraesCS3B02G400000.1	TaGPAT35	497	55.37	9.5521	Endoplasmic reticulum	chr3B	631433376	631437298
TraesCS3D02G155000.1	TaGPAT36	537	61.09	9.4878	Endoplasmic reticulum	chr3D	121886971	121890738
TraesCS3D02G198000.1	TaGPAT37	366	40.17	7.0563	Endoplasmic reticulum	chr3D	213036411	213045827
TraesCS3D02G225300.1	TaGPAT38	536	59.47	9.4131	Endoplasmic reticulum	chr3D	306498107	306511877
TraesCS3D02G333200.1	TaGPAT39	542	59.43	9.6576	Endoplasmic reticulum	chr3D	445104839	445108361
TraesCS3D02G361300.1	TaGPAT40	497	55.3	9.5521	Endoplasmic reticulum	chr3D	474817694	474821914
TraesCS4A02G021500.1	TaGPAT41	500	54.5	9.3399	Endoplasmic reticulum	chr4A	15125708	15127833
TraesCS4A02G171600.1	TaGPAT42	449	49.51	9.4496	Mitochondrion|Endoplasmic reticulum	chr4A	435441267	435443506
TraesCS4A02G248400.1	TaGPAT43	512	55.65	9.4293	Endoplasmic reticulum	chr4A	559067400	559069456
TraesCS4A02G361400.1	TaGPAT44	557	60.25	9.5229	Endoplasmic reticulum	chr4A	634843648	634847721
TraesCS4B02G066500.1	TaGPAT45	545	59.32	9.3	Endoplasmic reticulum	chr4B	59236086	59238272
TraesCS4B02G282100.1	TaGPAT46	500	54.26	9.4679	Endoplasmic reticulum	chr4B	565091937	565094390
TraesCS4D02G065400.1	TaGPAT47	511	55.53	9.2089	Endoplasmic reticulum	chr4D	40567479	40569548
TraesCS4D02G143600.1	TaGPAT48	557	61.24	9.4628	Endoplasmic reticulum	chr4D	131041077	131043376
TraesCS4D02G280800.1	TaGPAT49	500	54.33	9.3398	Endoplasmic reticulum	chr4D	451684381	451686561
TraesCS5A02G086200.1	TaGPAT50	540	58.28	8.902	Endoplasmic reticulum	chr5A	115013606	115015393
TraesCS5B02G092200.1	TaGPAT51	523	56.49	9.2387	Endoplasmic reticulum	chr5B	121182244	121198222
TraesCS5B02G511500.1	TaGPAT52	565	60.52	9.8068	Endoplasmic reticulum	chr5B	676920836	676925107
TraesCS5D02G099700.1	TaGPAT53	536	57.64	8.7319	Endoplasmic reticulum	chr5D	111994382	111995992
TraesCS5D02G512000.1	TaGPAT54	563	60.57	9.7316	Endoplasmic reticulum	chr5D	536409467	536414056
TraesCS6A02G037400.1	TaGPAT55	507	54.02	9.1725	Endoplasmic reticulum	chr6A	18520226	18522461
TraesCS6B02G051800.1	TaGPAT56	507	54.01	9.0432	Endoplasmic reticulum	chr6B	30965469	30968216
TraesCS6B02G052300.1	TaGPAT57	508	54.39	9.4987	Endoplasmic reticulum	chr6B	31574555	31578063
TraesCS6D02G043000.1	TaGPAT58	505	53.79	8.913	Endoplasmic reticulum	chr6D	17826735	17829470
TraesCS7A02G406100.1	TaGPAT59	554	61.66	7.0127	Endoplasmic reticulum	chr7A	589751650	589756335
TraesCS7B02G306100.2	TaGPAT60	414	47.12	6.6285	Endoplasmic reticulum	chr7B	548377825	548381753
TraesCS7B02G419500.1	TaGPAT61	531	58.5	9.534	Endoplasmic reticulum	chr7B	688729551	688735346
TraesCS7D02G498800.1	TaGPAT62	514	56.94	9.8063	Endoplasmic reticulum	chr7D	605223207	605238360
TraesCSU02G033700.1	TaGPAT63	541	59.45	9.4976	Endoplasmic reticulum	chrUn	29975892	29987670
TraesCSU02G069100.1	TaGPAT64	587	64.42	9.1412	Endoplasmic reticulum	chrUn	59599526	59602112
