# Supplementary material for: Genome-wide analysis of the GPAT gene family in wheat and the potential roles of TaGPAT58 and its homologs in male reproductive development
Source: Front Plant Sci. 2026 Feb 27;17:1779919. doi: 10.3389/fpls.2026.1779919 (PMC12982185; doi:10.3389/fpls.2026.1779919)
Supplement: Supplementary file 3 [file Table2.xlsx]

## Sheet: Sheet1
Supplementary Table S2. List of the putative motifs of TaGPAT proteins.
Motif name	Sequence	Width	Description	Clade distribution
motif1	CPEGTTCREPYLLRFSPLFAE	21		Ⅱ/Ⅲ
motif2	GGRRGVLFVCNHRTLLDPIYVSVALGRPVTAVTYSLSR	38	Glycerol-3-phosphate (1)-acyltransferase	Ⅲ
motif3	GGRSSIEVANYVQRLJAEALGFECTGLTRKDKYLMLAGNDG	41	Ancient ubiquitous protein	Ⅱ/Ⅲ
motif4	FHGTTARGWKGLDPLYFFMNPRPEYTVTF	29	Ancient ubiquitous protein	Ⅲ
motif5	RDKYPKPVIFHDGRLAFRPTP	21		Ⅲ
motif6	FPYFMLVALEAGGLLRGLLLLLLYPL	26	Glycerol-3-phosphate acyltransferase RAM2-like, HAD-like domain	Ⅰ/Ⅱ/Ⅲ
motif7	RVVVTAMPRVMVEPFLKEYLGAD	23	Glycerol-3-phosphate acyltransferase RAM2-like, HAD-like domain	Ⅱ/Ⅲ
motif8	IRTVRLTRDRDADAARMARLL	21		Ⅱ/Ⅲ
motif9	RAVLPKFYAEDVHPEGWEVFR	21		Ⅲ
motif10	LAMFLWLPLGFALAVLRIAIGLLLP	25	Region of a membrane-bound protein predicted to be embedded in the membrane	Ⅱ/Ⅲ
motif11	DHPFMSICKEVYLVT	15		Ⅱ/Ⅲ
motif12	YIGVSEDAAVRVMVFVAFAGLRVRDVEAV	29		Ⅲ
motif13	GRGGRTVVSDVDGTLLRSSSS	21	Consensus disorder prediction	Ⅰ/Ⅱ/Ⅲ
motif14	TDDVVPVALETRVSM	15		Ⅲ
motif15	JVYHAYALLGVRVRVRGSPPP	21		Ⅰ/Ⅱ/Ⅲ
motif16	RELKVLRGRYTGLM	14		Ⅰ/Ⅱ/Ⅲ
motif17	SPGVLVGERKAEALRRAFGDA	21		Ⅰ/Ⅱ
motif18	SRAILAKTGMSWRLKAGRPPP	21	Consensus disorder prediction	Ⅱ/Ⅲ
motif19	SELJSP	6		Ⅲ
motif20	YQIFVENNLDLIDLILLEQEVPFAALPQKKPLPEGFIKKTF	41		Ⅰ/Ⅱ
