# Supplementary material for: Genome-wide analysis of the GPAT gene family in wheat and the potential roles of TaGPAT58 and its homologs in male reproductive development
Source: Front Plant Sci. 2026 Feb 27;17:1779919. doi: 10.3389/fpls.2026.1779919 (PMC12982185; doi:10.3389/fpls.2026.1779919)
Supplement: Supplementary file 4 [file Table3.xlsx]

## Sheet: Sheet1
Supplementary Table S3. Ka/Ks ratios and estimated divergence time for duplicated TaGPAT gene pairs
Gene 1	Chr.	Start	End	Gene 2	Chr.	Start	End	Ka	Ks	Ka/Ks	Divergence time (Mya)
TaGPAT01	TaChr1A	234796295	234799699	TaGPAT12	TaChr1D	159903044	159906487	0.00450847	0.0807953	0.0558011	6.21502																								Akaike-Weight	Model
TaGPAT01	TaChr1A	234796295	234799699	TaGPAT06	TaChr1B	223145467	223150923	0.00526458	0.0872588	0.060333	6.71222																								NA	NA
TaGPAT02	TaChr1A	352173116	352180076	TaGPAT13	TaChr1D	280225301	280231402	0.00416215	0.0359422	0.115801	2.76478																								NA	NA
TaGPAT02	TaChr1A	352173116	352180076	TaGPAT07	TaChr1B	380887450	380896538	0.00216712	0.03762	0.0576056	2.89385																								NA	NA
TaGPAT03	TaChr1A	389804662	389806164	TaGPAT27	TaChr3A	128578407	128579921	0.0110055	0.0625704	0.17589	4.81311																								NA	NA
TaGPAT03	TaChr1A	389804662	389806164	TaGPAT08	TaChr1B	419951462	419953190	0.0283607	0.156287	0.181465	12.0221																								NA	NA
TaGPAT04	TaChr1A	397737103	397743609	TaGPAT09	TaChr1B	428721775	428726717	0.0118049	0.0273953	0.430908	2.10733																								NA	NA
TaGPAT04	TaChr1A	397737103	397743609	TaGPAT14	TaChr1D	316618105	316623097	0.015485	0.0369102	0.419533	2.83925																								NA	NA
TaGPAT05	TaChr1A	474421055	474428708	TaGPAT15	TaChr1D	375355655	375365730	0.0637419	0.296408	0.215048	22.8006																								NA	NA
TaGPAT15	TaChr1B	428721775	428726717	TaGPAT14	TaChr1D	316618105	316623097	0.0113581	0.0237427	0.478382	1.82636																								NA	NA
TaGPAT15	TaChr1B	380887450	380896538	TaGPAT13	TaChr1D	280225301	280231402	0.00423249	0.0284856	0.148583	2.1912																								NA	NA
TaGPAT15	TaChr1B	223145467	223150923	TaGPAT12	TaChr1D	159903044	159906487	0.00379585	0.0645145	0.0588372	4.96265																								NA	NA
TaGPAT17	TaChr2A	81004982	81007990	TaGPAT23	TaChr2D	80224078	80226938	0.0151369	0.186427	0.0811944	14.3405																								NA	NA
TaGPAT17	TaChr2A	81004982	81007990	TaGPAT20	TaChr2B	131895183	131898117	0.0206556	0.200279	0.103134	15.4061																								NA	NA
TaGPAT18	TaChr2A	205209312	205217323	TaGPAT21	TaChr2B	247925509	247935523	0.00123769	0.0400562	0.0308989	3.08125																								NA	NA
TaGPAT19	TaChr2A	562104527	562106283	TaGPAT25	TaChr2D	426920248	426921985	0.0111941	0.102006	0.109739	7.84662																								NA	NA
TaGPAT20	TaChr2B	131895183	131898117	TaGPAT23	TaChr2D	80224078	80226938	0.0128739	0.221983	0.0579949	17.0756																								NA	NA
TaGPAT21	TaChr2B	247925509	247935523	TaGPAT24	TaChr2D	192738070	192746898	0.00123307	0.0404227	0.0305044	3.10944																								NA	NA
TaGPAT26	TaChr3A	128150132	128154017	TaGPAT36	TaChr3D	121886971	121890738	0.0110695	0.037158	0.297904	2.85831																								NA	NA
TaGPAT26	TaChr3A	128150132	128154017	TaGPAT32	TaChr3B	173377772	173381368	0.0116801	0.0401713	0.290756	3.0901																								NA	NA
TaGPAT29	TaChr3A	425209863	425219130	TaGPAT38	TaChr3D	306498107	306511877	0.0201174	0.171823	0.117082	13.2172																								NA	NA
TaGPAT29	TaChr3A	425209863	425219130	TaGPAT33	TaChr3B	414485316	414494359	0.0257104	0.204874	0.125493	15.7595																								NA	NA
TaGPAT30	TaChr3A	586791242	586794185	TaGPAT39	TaChr3D	445104839	445108361	0.0184168	0.134401	0.137029	10.3385																								NA	NA
TaGPAT30	TaChr3A	586791242	586794185	TaGPAT34	TaChr3B	583824424	583827020	0.0230692	0.138986	0.165982	10.6912																								NA	NA
TaGPAT31	TaChr3A	617298802	617303818	TaGPAT40	TaChr3D	474817694	474821914	0.00430977	0.316313	0.013625	24.3318																								NA	NA
TaGPAT31	TaChr3A	617298802	617303818	TaGPAT35	TaChr3B	631433376	631437298	0.00434926	0.35283	0.0123268	27.1408																								NA	NA
TaGPAT32	TaChr3B	173377772	173381368	TaGPAT36	TaChr3D	121886971	121890738	0.0135532	0.0398232	0.340336	3.06332																								NA	NA
TaGPAT33	TaChr3B	414485316	414494359	TaGPAT38	TaChr3D	306498107	306511877	0.0204506	0.13889	0.147243	10.6838																								NA	NA
TaGPAT34	TaChr3B	583824424	583827020	TaGPAT39	TaChr3D	445104839	445108361	0.0217888	0.118043	0.184584	9.08023																								NA	NA
TaGPAT35	TaChr3B	631433376	631437298	TaGPAT40	TaChr3D	474817694	474821914	0.00288374	0.288616	0.0099916	22.2012																								NA	NA
TaGPAT41	TaChr4A	15125708	15127833	TaGPAT46	TaChr4B	565091937	565094390	0.0126067	0.289142	0.0436005	22.2417																								NA	NA
TaGPAT42	TaChr4A	435441267	435443506	TaGPAT48	TaChr4D	131041077	131043376	0.019772	0.0563605	0.350813	4.33542																								NA	NA
TaGPAT43	TaChr4A	559067400	559069456	TaGPAT45	TaChr4B	59236086	59238272	0.0120767	0.596837	0.0202345	45.9105																								NA	NA
TaGPAT43	TaChr4A	559067400	559069456	TaGPAT47	TaChr4D	40567479	40569548	0.00487917	0.823598	0.00592422	63.3537																								NA	NA
TaGPAT44	TaChr4A	634843648	634847721	TaGPAT52	TaChr5B	676920836	676925107	0.0249986	0.215111	0.116213	16.547																								NA	NA
TaGPAT44	TaChr4A	634843648	634847721	TaGPAT54	TaChr5D	536409467	536414056	0.0233253	0.223536	0.104347	17.1951																								NA	NA
TaGPAT45	TaChr4B	59236086	59238272	TaGPAT47	TaChr4D	40567479	40569548	0.0100492	0.396703	0.0253318	30.5156																								NA	NA
TaGPAT46	TaChr4B	565091937	565094390	TaGPAT49	TaChr4D	451684381	451686561	0.00642383	0.487107	0.0131877	37.4698																								NA	NA
TaGPAT50	TaChr5A	115013606	115015393	TaGPAT53	TaChr5D	111994382	111995992	0.0131935	0.134877	0.0978186	10.3752																								NA	NA
TaGPAT50	TaChr5A	115013606	115015393	TaGPAT51	TaChr5B	121182244	121198222	0.0151554	0.148376	0.102142	11.4135																								NA	NA
TaGPAT51	TaChr5B	121182244	121198222	TaGPAT53	TaChr5D	111994382	111995992	0.00748283	0.0802175	0.0932818	6.17058																								NA	NA
TaGPAT52	TaChr5B	676920836	676925107	TaGPAT54	TaChr5D	536409467	536414056	0.0274173	0.214403	0.127877	16.4925																								NA	NA
TaGPAT55	TaChr6A	18520226	18522461	TaGPAT58	TaChr6D	17826735	17829470	0.0176313	0.446041	0.0395283	34.3108																								NA	NA
TaGPAT55	TaChr6A	18520226	18522461	TaGPAT56	TaChr6B	30965469	30968216	0.0158601	0.540995	0.0293166	41.615																								NA	NA
TaGPAT56	TaChr6B	30965469	30968216	TaGPAT58	TaChr6D	17826735	17829470	0.0161394	0.462145	0.0349229	35.5496																								NA	NA
TaGPAT59	TaChr7A	589751650	589756335	TaGPAT60	TaChr7B	548377825	548381753	0.00674517	0.0638096	0.105708	4.90843																								NA	NA
TaGPAT61	TaChr7B	688729551	688735346	TaGPAT62	TaChr7D	605223207	605238360	0.0494308	0.216222	0.228611	16.6325																								NA	NA
																																			NA	NA
																																			NA	NA
																																			NA	NA
																																			NA	NA
																																			NA	NA
																																			NA	NA
