# Supplementary material for: Genome-wide analysis of the GPAT gene family in wheat and the potential roles of TaGPAT58 and its homologs in male reproductive development
Source: Front Plant Sci. 2026 Feb 27;17:1779919. doi: 10.3389/fpls.2026.1779919 (PMC12982185; doi:10.3389/fpls.2026.1779919)
Supplement: Supplementary file 5 [file Table4.xlsx]

## Sheet: Sheet1
Supplementary Table S4. Ka/Ks ratios and estimated divergence time for orthologous GPAT genes between wheat and Aegilops tauschii
Gene 1	Chr.	Start	End	Gene 2	Chr.	Start	End	Ka	Ks	Ka/Ks	Divergence time (Mya)
TaGPAT01	Tachr1A	234796295	234799699	AetGPAT01	AetChr1D	162513043	162516630	0.0037549	0.0809696	0.0463742	6.22843
TaGPAT06	Tachr1B	223145467	223150923	AetGPAT01	AetChr1D	162513043	285956544	0.0030324	0.06463	0.0469194	4.97154
TaGPAT02	Tachr1A	352173116	352180076	AetGPAT02	AetChr1D	285950359	285956544	0.0031706	0.0373125	0.0849742	2.87019
TaGPAT07	Tachr1B	380887450	380896538	AetGPAT02	AetChr1D	285950359	285956544	0.0032101	0.0304492	0.105425	2.34225
TaGPAT13	Tachr1D	280225301	280231402	AetGPAT02	AetChr1D	285950359	322106065	0.00103727	0.00291959	0.35528	0.224584
TaGPAT04	Tachr1A	397737103	397743609	AetGPAT03	AetChr1D	322101014	322106065	0.015485	0.0369102	0.419533	2.83925
TaGPAT09	Tachr1B	428721775	428726717	AetGPAT03	AetChr1D	322101014	381312623	0.0113581	0.0237427	0.478382	1.82636
TaGPAT05	Tachr1A	474421055	474428708	AetGPAT04	AetChr1D	381302552	81019098	0.0637419	0.296408	0.215048	22.8006
TaGPAT17	Tachr2A	81004982	81007990	AetGPAT05	AetChr2D	81016206	81019098	0.0151369	0.186427	0.0811944	14.3405
TaGPAT20	Tachr2B	131895183	131898117	AetGPAT05	AetChr2D	81016206	194373448	0.0128739	0.221983	0.0579949	17.0756
TaGPAT21	Tachr2B	247925509	247935523	AetGPAT06	AetChr2D	194364579	426151442	0.00123307	0.0404227	0.0305044	3.10944
TaGPAT19	Tachr2A	562104527	562106283	AetGPAT07	AetChr2D	426149553	426151442	0.0131227	0.113127	0.115999	8.70208
TaGPAT25	Tachr2D	426920248	426921985	AetGPAT07	AetChr2D	426149553	124115550	0.00325715	0.00791013	0.41177	0.608472
TaGPAT26	Tachr3A	128150132	128154017	AetGPAT08	AetChr3D	124111599	124115550	0.0110695	0.037158	0.297904	2.85831
TaGPAT32	Tachr3B	173377772	173381368	AetGPAT08	AetChr3D	124111599	217887742	0.0135532	0.0398232	0.340336	3.06332
TaGPAT28	Tachr3A	313042520	313052197	AetGPAT09	AetChr3D	217878289	217887742	0.00667302	0.00831393	0.802632	0.639533
TaGPAT37	Tachr3D	213036411	213045827	AetGPAT09	AetChr3D	217878289	324228890	0.0189074	0.00762481	2.47972	0.586524
TaGPAT29	Tachr3A	425209863	425219130	AetGPAT10	AetChr3D	324208824	324228890	0.070996	0.360213	0.197094	27.7087
TaGPAT33	Tachr3B	414485316	414494359	AetGPAT10	AetChr3D	324208824	324228890	0.06948	0.310541	0.223739	23.8878
TaGPAT38	Tachr3D	306498107	306511877	AetGPAT10	AetChr3D	324208824	452640834	0.0678657	0.173439	0.391294	13.3415
TaGPAT30	Tachr3A	586791242	586794185	AetGPAT11	AetChr3D	452637231	452640834	0.0184168	0.134401	0.137029	10.3385
TaGPAT34	Tachr3B	583824424	583827020	AetGPAT11	AetChr3D	452637231	482892548	0.0217888	0.118043	0.184584	9.08023
TaGPAT31	Tachr3A	617298802	617303818	AetGPAT12	AetChr3D	482888484	482892548	0.00430977	0.316313	0.013625	24.3318
TaGPAT35	Tachr3B	631433376	631437298	AetGPAT12	AetChr3D	482888484	42972729	0.00288374	0.288616	0.0099916	22.2012
TaGPAT43	Tachr4A	559067400	559069456	AetGPAT13	AetChr4D	42970514	42972729	0.00487917	0.823598	0.00592422	63.3537
TaGPAT45	Tachr4B	59236086	59238272	AetGPAT13	AetChr4D	42970514	134699662	0.0364975	0.461358	0.0791089	35.4891
TaGPAT42	Tachr4A	435441267	435443506	AetGPAT14	AetChr4D	134696845	457960680	0.0188266	0.0606258	0.310537	4.66352
TaGPAT41	Tachr4A	15125708	15127833	AetGPAT15	AetChr4D	457958148	457960680	0.010396	0.281875	0.0368816	21.6827
TaGPAT46	Tachr4B	565091937	565094390	AetGPAT15	AetChr4D	457958148	115613291	0.00642606	0.506419	0.0126892	38.9553
TaGPAT50	Tachr5A	115013606	115015393	AetGPAT17	AetChr5D	115611289	115613291	0.0131935	0.134877	0.0978186	10.3752
TaGPAT51	Tachr5B	121182244	121198222	AetGPAT17	AetChr5D	115611289	548539014	0.00748283	0.0802175	0.0932818	6.17058
TaGPAT44	Tachr4A	634843648	634847721	AetGPAT18	AetChr5D	548534503	548539014	0.0233253	0.223536	0.104347	17.1951
TaGPAT52	Tachr5B	676920836	676925107	AetGPAT18	AetChr5D	548534503	17992605	0.0274173	0.214403	0.127877	16.4925
TaGPAT55	Tachr6A	18520226	18522461	AetGPAT19	AetChr6D	17989570	17992605	0.0167154	0.44124	0.0378828	33.9415
TaGPAT56	Tachr6B	30965469	30968216	AetGPAT19	AetChr6D	17989570	17992605	0.0160477	0.447085	0.035894	34.3912
TaGPAT58	Tachr6D	17826735	17829470	AetGPAT19	AetChr6D	17989570	516904581	0.00228073	0.031152	0.073213	2.39631
TaGPAT59	Tachr7A	589751650	589756335	AetGPAT20	AetChr7D	516897435	516904581	0.00388639	0.0293629	0.132357	2.25868
TaGPAT60	Tachr7B	548377825	548381753	AetGPAT20	AetChr7D	516897435	610519371	0.00674479	0.0701709	0.0961194	5.39776
TaGPAT61	Tachr7B	688729551	688735346	AetGPAT21	AetChr7D	610504250	610519371	0.129324	0.409905	0.315496	31.5312
TaGPAT62	Tachr7D	605223207	605238360	AetGPAT21	AetChr7D	610504250	610519371	0.0883849	0.206908	0.427169	15.916
