# Supplementary material for: Genome-wide analysis of the GPAT gene family in wheat and the potential roles of TaGPAT58 and its homologs in male reproductive development
Source: Front Plant Sci. 2026 Feb 27;17:1779919. doi: 10.3389/fpls.2026.1779919 (PMC12982185; doi:10.3389/fpls.2026.1779919)
Supplement: Supplementary file 6 [file Table5.xlsx]

## Sheet: Sheet1
Supplementary Table S5. Ka/Ks ratios and estimated divergence time for orthologous GPAT genes between wheat and Triticum dicoccoides
Gene 1	Chr.	Start	End	Gene 2	Chr.	Start	End	Ka	Ks	Ka/Ks	Divergence time (Mya)
TaGPAT06	TaChr1B	223145467	223150923	TdGPAT01	TdChr1A	237618034	237621244	0.00526458	0.0872588	0.060333	6.71222
TaGPAT12	TaChr1D	159903044	159906487	TdGPAT01	TdChr1A	237618034	237621244	0.00450847	0.0807953	0.0558011	6.21502
TaGPAT02	TaChr1A	352173116	352180076	TdGPAT02	TdChr1A	353906418	353913393	0.0383575	0.0741151	0.517539	5.70116
TaGPAT07	TaChr1B	380887450	380896538	TdGPAT02	TdChr1A	353906418	353913393	0.0417229	0.10426	0.400182	8.02
TaGPAT13	TaChr1D	280225301	280231402	TdGPAT02	TdChr1A	353906418	353913393	0.0426905	0.106391	0.401262	8.18392
TaGPAT03	TaChr1A	389804662	389806164	TdGPAT03	TdChr1A	391716042	391717519	0.0954753	0.28382	0.336394	21.8323
TaGPAT08	TaChr1B	419951462	419953190	TdGPAT03	TdChr1A	391716042	391717519	0.120242	0.344566	0.348967	26.5051
TaGPAT27	TaChr3A	128578407	128579921	TdGPAT03	TdChr1A	391716042	391717519	0.105837	0.407081	0.259989	31.3139
TaGPAT09	TaChr1B	428721775	428726717	TdGPAT04	TdChr1A	399553544	399561374	0.0118296	0.02452	0.482444	1.88615
TaGPAT14	TaChr1D	316618105	316623097	TdGPAT04	TdChr1A	399553544	399561374	0.0154938	0.0339774	0.456003	2.61365
TaGPAT05	TaChr1A	474421055	474428708	TdGPAT05	TdChr1A	476397244	476404764	0.00226629	0.00539453	0.420108	0.414964
TaGPAT15	TaChr1D	375355655	375365730	TdGPAT05	TdChr1A	476397244	476404764	0.0380781	0.244819	0.155536	18.8322
TaGPAT06	TaChr1B	223145467	223150923	TdGPAT07	TdChr1B	232110293	232114331	0.0030867	0.0174369	0.177021	1.3413
TaGPAT12	TaChr1D	159903044	159906487	TdGPAT07	TdChr1B	232110293	232114331	0.00542794	0.0883157	0.0614607	6.79352
TaGPAT02	TaChr1A	352173116	352180076	TdGPAT08	TdChr1B	387331162	387340055	0.00261169	0.0310848	0.0840183	2.39114
TaGPAT13	TaChr1D	280225301	280231402	TdGPAT08	TdChr1B	387331162	387340055	0.0035804	0.0236154	0.151613	1.81657
TaGPAT03	TaChr1A	389804662	389806164	TdGPAT09	TdChr1B	426205649	426207154	0.0219282	0.152501	0.143791	11.7308
TaGPAT08	TaChr1B	419951462	419953190	TdGPAT09	TdChr1B	426205649	426207154	0.00642286	0.0247713	0.259287	1.90548
TaGPAT04	TaChr1A	397737103	397743609	TdGPAT10	TdChr1B	434178795	434183854	0.0342998	0.0683409	0.501892	5.25699
TaGPAT09	TaChr1B	428721775	428726717	TdGPAT10	TdChr1B	434178795	434183854	0.0280383	0.0373811	0.750066	2.87547
TaGPAT14	TaChr1D	316618105	316623097	TdGPAT10	TdChr1B	434178795	434183854	0.0341147	0.0588445	0.579744	4.5265
TaGPAT15	TaChr1D	375355655	375365730	TdGPAT11	TdChr1B	506162778	506175013	0.297214	1.24005	0.239679	95.3885
TaGPAT17	TaChr2A	81004982	81007990	TdGPAT12	TdChr2A	84462562	84465866	0.00228221	0.00760722	0.300006	0.585171
TaGPAT20	TaChr2B	131895183	131898117	TdGPAT12	TdChr2A	84462562	84465866	0.0198941	0.209839	0.0948067	16.1415
TaGPAT23	TaChr2D	80224078	80226938	TdGPAT12	TdChr2A	84462562	84465866	0.0143854	0.19603	0.0733834	15.0792
TaGPAT21	TaChr2B	247925509	247935523	TdGPAT13	TdChr2A	207726159	207734822	0.00123692	0.0363534	0.034025	2.79642
TaGPAT25	TaChr2D	426920248	426921985	TdGPAT14	TdChr2A	564299525	564301019	0.0122777	0.104172	0.117861	8.01323
TaGPAT17	TaChr2A	81004982	81007990	TdGPAT15	TdChr2B	138406757	138409667	0.0206374	0.196093	0.105243	15.0841
TaGPAT20	TaChr2B	131895183	131898117	TdGPAT15	TdChr2B	138406757	138409667	0.00301304	0.0119409	0.25233	0.918531
TaGPAT23	TaChr2D	80224078	80226938	TdGPAT15	TdChr2B	138406757	138409667	0.0128514	0.218383	0.0588482	16.7987
TaGPAT18	TaChr2A	205209312	205217323	TdGPAT16	TdChr2B	250873066	250883001	0.00123769	0.0400562	0.0308989	3.08125
TaGPAT24	TaChr2D	192738070	192746898	TdGPAT16	TdChr2B	250873066	250883001	0.00123307	0.0404227	0.0305044	3.10944
TaGPAT19	TaChr2A	562104527	562106283	TdGPAT17	TdChr2B	502724107	502727328	0.0177381	0.118676	0.149467	9.12892
TaGPAT25	TaChr2D	426920248	426921985	TdGPAT17	TdChr2B	502724107	502727328	0.0158334	0.117824	0.134382	9.06338
TaGPAT32	TaChr3B	173377772	173381368	TdGPAT18	TdChr3A	134403007	134406897	0.0116801	0.0401713	0.290756	3.0901
TaGPAT36	TaChr3D	121886971	121890738	TdGPAT18	TdChr3A	134403007	134406897	0.0110695	0.037158	0.297904	2.85831
TaGPAT03	TaChr1A	389804662	389806164	TdGPAT19	TdChr3A	134824561	134832666	0.0111587	0.063659	0.175288	4.89685
TaGPAT28	TaChr3A	313042520	313052197	TdGPAT20	TdChr3A	298147949	298157880	0.00126157	0.00622402	0.202694	0.478771
TaGPAT37	TaChr3D	213036411	213045827	TdGPAT20	TdChr3A	298147949	298157880	0.0191171	0.0169652	1.12684	1.30502
TaGPAT33	TaChr3B	414485316	414494359	TdGPAT21	TdChr3A	434782277	434805419	0.0257117	0.204805	0.125543	15.7542
TaGPAT38	TaChr3D	306498107	306511877	TdGPAT21	TdChr3A	434782277	434805419	0.0201353	0.160171	0.125712	12.3208
TaGPAT30	TaChr3A	586791242	586794185	TdGPAT22	TdChr3A	582393302	582396166	0.0036092	0.00863093	0.418171	0.663918
TaGPAT34	TaChr3B	583824424	583827020	TdGPAT22	TdChr3A	582393302	582396166	0.0237596	0.141561	0.16784	10.8893
TaGPAT39	TaChr3D	445104839	445108361	TdGPAT22	TdChr3A	582393302	582396166	0.0190997	0.137156	0.139256	10.5505
TaGPAT35	TaChr3B	631433376	631437298	TdGPAT23	TdChr3A	613801049	613806061	0.0043606	0.338157	0.0128952	26.0121
TaGPAT40	TaChr3D	474817694	474821914	TdGPAT23	TdChr3A	613801049	613806061	0.00431876	0.304153	0.0141993	23.3964
TaGPAT26	TaChr3A	128150132	128154017	TdGPAT24	TdChr3B	182327852	182331272	0.0145674	0.0349682	0.416589	2.68986
TaGPAT32	TaChr3B	173377772	173381368	TdGPAT24	TdChr3B	182327852	182331272	0.00626774	0.0164609	0.380765	1.26622
TaGPAT36	TaChr3D	121886971	121890738	TdGPAT24	TdChr3B	182327852	182331272	0.016545	0.034393	0.481056	2.64562
TaGPAT28	TaChr3A	313042520	313052197	TdGPAT25	TdChr3B	290172293	290180112	0.0912996	0.152822	0.597423	11.7555
TaGPAT29	TaChr3A	425209863	425219130	TdGPAT26	TdChr3B	422649211	422664318	0.0257461	0.208891	0.123251	16.0685
TaGPAT33	TaChr3B	414485316	414494359	TdGPAT26	TdChr3B	422649211	422664318	0.00151559	0.00349388	0.433786	0.26876
TaGPAT38	TaChr3D	306498107	306511877	TdGPAT26	TdChr3B	422649211	422664318	0.0204786	0.142718	0.14349	10.9783
TaGPAT30	TaChr3A	586791242	586794185	TdGPAT27	TdChr3B	594359221	594361703	0.0237366	0.140675	0.168733	10.8212
TaGPAT34	TaChr3B	583824424	583827020	TdGPAT27	TdChr3B	594359221	594361703	0.000737211	0.00801957	0.0919265	0.61689
TaGPAT39	TaChr3D	445104839	445108361	TdGPAT27	TdChr3B	594359221	594361703	0.0224504	0.119846	0.187327	9.21892
TaGPAT31	TaChr3A	617298802	617303818	TdGPAT28	TdChr3B	642372854	642376832	0.00363291	0.355937	0.0102066	27.3798
TaGPAT35	TaChr3B	631433376	631437298	TdGPAT28	TdChr3B	642372854	642376832	0.000740457	0.0217696	0.0340134	1.67458
TaGPAT40	TaChr3D	474817694	474821914	TdGPAT28	TdChr3B	642372854	642376832	0.00217266	0.28102	0.00773133	21.6169
TaGPAT41	TaChr4A	15125708	15127833	TdGPAT29	TdChr4A	15532150	15534264	0.00228543	0.00541517	0.422041	0.416552
TaGPAT42	TaChr4A	435441267	435443506	TdGPAT30	TdChr4A	430035616	430037883	0.00366847	0.00394943	0.928861	0.303802
TaGPAT48	TaChr4D	131041077	131043376	TdGPAT30	TdChr4A	430035616	430037883	0.0185312	0.0578182	0.320508	4.44755
TaGPAT43	TaChr4A	559067400	559069456	TdGPAT31	TdChr4A	552029930	552031951	0.000715906	0.00760343	0.0941557	0.584879
TaGPAT45	TaChr4B	59236086	59238272	TdGPAT31	TdChr4A	552029930	552031951	0.0114371	0.547394	0.0208937	42.1072
TaGPAT47	TaChr4D	40567479	40569548	TdGPAT31	TdChr4A	552029930	552031951	0.0055818	1.00641	0.00554622	77.4162
TaGPAT44	TaChr4A	634843648	634847721	TdGPAT32	TdChr4A	624580202	624583899	0.00211875	0.00432625	0.489744	0.332788
TaGPAT52	TaChr5B	676920836	676925107	TdGPAT32	TdChr4A	624580202	624583899	0.0259604	0.230525	0.112614	17.7327
TaGPAT54	TaChr5D	536409467	536414056	TdGPAT32	TdChr4A	624580202	624583899	0.0242914	0.22536	0.10779	17.3354
TaGPAT43	TaChr4A	559067400	559069456	TdGPAT33	TdChr4B	57176902	57178687	0.0121216	0.604209	0.0200619	46.4776
TaGPAT47	TaChr4D	40567479	40569548	TdGPAT33	TdChr4B	57176902	57178687	0.0100865	0.400321	0.0251959	30.7939
TaGPAT42	TaChr4A	435441267	435443506	TdGPAT34	TdChr4B	192251519	192284905	0.0350251	0.0939353	0.372864	7.22579
TaGPAT48	TaChr4D	131041077	131043376	TdGPAT34	TdChr4B	192251519	192284905	0.0229493	0.0721629	0.318021	5.55099
TaGPAT41	TaChr4A	15125708	15127833	TdGPAT35	TdChr4B	571122969	571125335	0.0126015	0.279243	0.0451274	21.4802
TaGPAT49	TaChr4D	451684381	451686561	TdGPAT35	TdChr4B	571122969	571125335	0.00642254	0.466298	0.0137735	35.8691
TaGPAT63	TaChrUn	29975892	29987670	TdGPAT36	TdChr4B	673050168	673053309	0.0174587	0.165867	0.105257	12.759
TaGPAT51	TaChr5B	121182244	121198222	TdGPAT37	TdChr5A	115087778	115089498	0.0151613	0.142622	0.106304	10.9709
TaGPAT53	TaChr5D	111994382	111995992	TdGPAT37	TdChr5A	115087778	115089498	0.0131988	0.129232	0.102133	9.94092
TaGPAT55	TaChr6A	18520226	18522461	TdGPAT38	TdChr6A	16175467	16178138	0.0185845	0.37611	0.0494123	28.9315
TaGPAT56	TaChr6B	30965469	30968216	TdGPAT38	TdChr6A	16175467	16178138	0.0204386	0.460891	0.0443457	35.4532
TaGPAT58	TaChr6D	17826735	17829470	TdGPAT38	TdChr6A	16175467	16178138	0.0229054	0.442586	0.0517536	34.0451
TaGPAT56	TaChr6B	30965469	30968216	TdGPAT40	TdChr6B	30524142	30526668	0.00153261	0.00487715	0.314244	0.375165
TaGPAT58	TaChr6D	17826735	17829470	TdGPAT40	TdChr6B	30524142	30526668	0.017712	0.477437	0.037098	36.7259
TaGPAT59	TaChr7A	589751650	589756335	TdGPAT42	TdChr7A	586652619	586657992	0.000810981	0.00233868	0.346769	0.179898
TaGPAT60	TaChr7B	548377825	548381753	TdGPAT42	TdChr7A	586652619	586657992	0.0067441	0.0606067	0.111276	4.66205
TaGPAT59	TaChr7A	589751650	589756335	TdGPAT43	TdChr7B	553826213	553831592	0.00672942	0.0636322	0.105755	4.89478
TaGPAT61	TaChr7B	688729551	688735346	TdGPAT44	TdChr7B	696756864	696762298	0.00240728	0.00582762	0.413082	0.448278
