# Supplementary material for: Genome-wide analysis of the GPAT gene family in wheat and the potential roles of TaGPAT58 and its homologs in male reproductive development
Source: Front Plant Sci. 2026 Feb 27;17:1779919. doi: 10.3389/fpls.2026.1779919 (PMC12982185; doi:10.3389/fpls.2026.1779919)
Supplement: Supplementary file 7 [file Table6.xlsx]

## Sheet: Sheet1
Supplementary Table S6. Ka/Ks ratios and estimated divergence time for orthologous GPAT genes between wheat and Triticum turgidum
Gene 1	Chr.	Start	End	Gene 2	Chr.	Start	End	Ka	Ks	Ka/Ks	Divergence time (Mya)
TaGPAT01	TaChr1A	234796295	234799699	TtGPAT02	TtChr1A	229465923	229469182	0.00244038	0.00716515	0.34059	0.551165
TaGPAT06	TaChr1B	223145467	223150923	TtGPAT02	TtChr1A	229465923	229469182	0.00761297	0.0928621	0.0819814	7.14324
TaGPAT12	TaChr1D	159903044	159906487	TtGPAT02	TtChr1A	229465923	229469182	0.00685782	0.0857949	0.0799327	6.59961
TaGPAT02	TaChr1A	352173116	352180076	TtGPAT03	TtChr1A	345794179	345800519	0.0610545	0.0693001	0.881015	5.33078
TaGPAT07	TaChr1B	380887450	380896538	TtGPAT03	TtChr1A	345794179	345800519	0.06031	0.118119	0.510587	9.08608
TaGPAT13	TaChr1D	280225301	280231402	TtGPAT03	TtChr1A	345794179	345800519	0.0626009	0.110787	0.565059	8.52208
TaGPAT09	TaChr1B	428721775	428726717	TtGPAT04	TtChr1A	390313542	390319579	0.0110751	0.0236545	0.468205	1.81958
TaGPAT14	TaChr1D	316618105	316623097	TtGPAT04	TtChr1A	390313542	390319579	0.014953	0.0306872	0.487272	2.36055
TaGPAT05	TaChr1A	474421055	474428708	TtGPAT05	TtChr1A	466322767	466330226	0.00213562	0.00858678	0.24871	0.660522
TaGPAT15	TaChr1D	375355655	375365730	TtGPAT05	TtChr1A	466322767	466330226	0.0644222	0.313529	0.205475	24.1176
TaGPAT01	TaChr1A	234796295	234799699	TtGPAT06	TtChr1B	213423369	213428563	0.00526458	0.0872588	0.060333	6.71222
TaGPAT12	TaChr1D	159903044	159906487	TtGPAT06	TtChr1B	213423369	213428563	0.00379585	0.0645145	0.0588372	4.96265
TaGPAT02	TaChr1A	352173116	352180076	TtGPAT07	TtChr1B	374030878	374039723	0.0444983	0.107845	0.412613	8.29577
TaGPAT07	TaChr1B	380887450	380896538	TtGPAT07	TtChr1B	374030878	374039723	0.0475395	0.0507515	0.936711	3.90396
TaGPAT13	TaChr1D	280225301	280231402	TtGPAT07	TtChr1B	374030878	374039723	0.0520162	0.0860353	0.604591	6.6181
TaGPAT03	TaChr1A	389804662	389806164	TtGPAT08	TtChr1B	413730646	413732130	0.0227988	0.152875	0.149133	11.7596
TaGPAT08	TaChr1B	419951462	419953190	TtGPAT08	TtChr1B	413730646	413732130	0.00779221	0.039833	0.195622	3.06408
TaGPAT27	TaChr3A	128578407	128579921	TtGPAT08	TtChr1B	413730646	413732130	0.0226361	0.140455	0.161162	10.8042
TaGPAT04	TaChr1A	397737103	397743609	TtGPAT09	TtChr1B	421656474	421659959	0.134366	0.231287	0.580948	17.7913
TaGPAT09	TaChr1B	428721775	428726717	TtGPAT09	TtChr1B	421656474	421659959	0.130236	0.19787	0.658187	15.2208
TaGPAT14	TaChr1D	316618105	316623097	TtGPAT09	TtChr1B	421656474	421659959	0.138022	0.187296	0.736916	14.4074
TaGPAT05	TaChr1A	474421055	474428708	TtGPAT10	TtChr1B	492867587	492877691	0.0475222	0.359835	0.132067	27.6796
TaGPAT15	TaChr1D	375355655	375365730	TtGPAT10	TtChr1B	492867587	492877691	0.0304615	0.23625	0.128938	18.1731
TaGPAT11	TaChr1B	509562873	509565885	TtGPAT11	TtChr1B	502404272	502406607	0.0345826	0.101763	0.339833	7.82792
TaGPAT17	TaChr2A	81004982	81007990	TtGPAT12	TtChr2A	80146893	80156051	0.00530407	0.0158021	0.335656	1.21555
TaGPAT20	TaChr2B	131895183	131898117	TtGPAT12	TtChr2A	80146893	80156051	0.0229368	0.189716	0.120901	14.5935
TaGPAT23	TaChr2D	80224078	80226938	TtGPAT12	TtChr2A	80146893	80156051	0.0174442	0.185527	0.0940249	14.2713
TaGPAT18	TaChr2A	205209312	205217323	TtGPAT13	TtChr2A	202510216	202515131	0.163875	0.299878	0.546472	23.0675
TaGPAT21	TaChr2B	247925509	247935523	TtGPAT13	TtChr2A	202510216	202515131	0.164728	0.340358	0.483983	26.1814
TaGPAT24	TaChr2D	192738070	192746898	TtGPAT13	TtChr2A	202510216	202515131	0.162952	0.327734	0.497207	25.2103
TaGPAT25	TaChr2D	426920248	426921985	TtGPAT14	TtChr2A	563130927	563132447	0.0111941	0.102006	0.109739	7.84662
TaGPAT17	TaChr2A	81004982	81007990	TtGPAT15	TtChr2B	131180550	131183242	0.0206556	0.200279	0.103134	15.4061
TaGPAT23	TaChr2D	80224078	80226938	TtGPAT15	TtChr2B	131180550	131183242	0.0128739	0.221983	0.0579949	17.0756
TaGPAT18	TaChr2A	205209312	205217323	TtGPAT16	TtChr2B	242763041	242772387	0.0352317	0.082228	0.428463	6.32523
TaGPAT21	TaChr2B	247925509	247935523	TtGPAT16	TtChr2B	242763041	242772387	0.0351972	0.0371177	0.948258	2.85521
TaGPAT24	TaChr2D	192738070	192746898	TtGPAT16	TtChr2B	242763041	242772387	0.0352123	0.0822199	0.428269	6.32461
TaGPAT32	TaChr3B	173377772	173381368	TtGPAT17	TtChr3A	134059942	134063512	0.0116801	0.0401713	0.290756	3.0901
TaGPAT36	TaChr3D	121886971	121890738	TtGPAT17	TtChr3A	134059942	134063512	0.0112355	0.0379902	0.295747	2.92232
TaGPAT03	TaChr1A	389804662	389806164	TtGPAT18	TtChr3A	134488146	134489660	0.0110055	0.0625704	0.17589	4.81311
TaGPAT33	TaChr3B	414485316	414494359	TtGPAT20	TtChr3A	431005396	431037386	0.0257104	0.204874	0.125493	15.7595
TaGPAT38	TaChr3D	306498107	306511877	TtGPAT20	TtChr3A	431005396	431037386	0.0201174	0.171823	0.117082	13.2172
TaGPAT34	TaChr3B	583824424	583827020	TtGPAT21	TtChr3A	577805293	577807913	0.0223181	0.138746	0.160856	10.6728
TaGPAT39	TaChr3D	445104839	445108361	TtGPAT21	TtChr3A	577805293	577807913	0.0176822	0.133956	0.131999	10.3043
TaGPAT35	TaChr3B	631433376	631437298	TtGPAT22	TtChr3A	610684486	610686057	0.00846589	0.291398	0.0290526	22.4152
TaGPAT40	TaChr3D	474817694	474821914	TtGPAT22	TtChr3A	610684486	610686057	0.00996811	0.238918	0.041722	18.3783
TaGPAT26	TaChr3A	128150132	128154017	TtGPAT23	TtChr3B	180834257	180837564	0.0116801	0.0401713	0.290756	3.0901
TaGPAT36	TaChr3D	121886971	121890738	TtGPAT23	TtChr3B	180834257	180837564	0.0135532	0.0398232	0.340336	3.06332
TaGPAT29	TaChr3A	425209863	425219130	TtGPAT24	TtChr3B	418208682	418230443	0.0257452	0.214698	0.119914	16.5152
TaGPAT33	TaChr3B	414485316	414494359	TtGPAT24	TtChr3B	418208682	418230443	0.00151589	0.00699786	0.216621	0.538297
TaGPAT38	TaChr3D	306498107	306511877	TtGPAT24	TtChr3B	418208682	418230443	0.0204781	0.147621	0.138721	11.3555
TaGPAT31	TaChr3A	617298802	617303818	TtGPAT25	TtChr3B	635373495	635374379	0.00846589	0.291399	0.0290525	22.4153
TaGPAT40	TaChr3D	474817694	474821914	TtGPAT25	TtChr3B	635373495	635374379	0.00858655	0.17129	0.0501288	13.1762
TaGPAT46	TaChr4B	565091937	565094390	TtGPAT26	TtChr4A	14709387	14711314	0.0126067	0.289142	0.0436005	22.2417
TaGPAT48	TaChr4D	131041077	131043376	TtGPAT27	TtChr4A	428065886	428067794	0.0194599	0.0535653	0.363294	4.12041
TaGPAT45	TaChr4B	59236086	59238272	TtGPAT28	TtChr4A	551717128	551718767	0.0120767	0.596837	0.0202345	45.9105
TaGPAT47	TaChr4D	40567479	40569548	TtGPAT28	TtChr4A	551717128	551718767	0.00487917	0.823598	0.00592422	63.3537
TaGPAT43	TaChr4A	559067400	559069456	TtGPAT29	TtChr4B	57826524	57828268	0.0120767	0.596837	0.0202345	45.9105
TaGPAT47	TaChr4D	40567479	40569548	TtGPAT29	TtChr4B	57826524	57828268	0.0100492	0.396703	0.0253318	30.5156
TaGPAT42	TaChr4A	435441267	435443506	TtGPAT30	TtChr4B	194078505	194080777	0.0242464	0.0739489	0.327881	5.68838
TaGPAT48	TaChr4D	131041077	131043376	TtGPAT30	TtChr4B	194078505	194080777	0.015076	0.0566161	0.266284	4.35508
TaGPAT51	TaChr5B	121182244	121198222	TtGPAT31	TtChr5A	116504038	116505660	0.0151554	0.148376	0.102142	11.4135
TaGPAT53	TaChr5D	111994382	111995992	TtGPAT31	TtChr5A	116504038	116505660	0.0131935	0.134877	0.0978186	10.3752
TaGPAT50	TaChr5A	115013606	115015393	TtGPAT32	TtChr5B	121343324	121350116	0.0147724	0.144949	0.101915	11.1499
TaGPAT51	TaChr5B	121182244	121198222	TtGPAT32	TtChr5B	121343324	121350116	0.000757081	0.00405325	0.186784	0.311788
TaGPAT53	TaChr5D	111994382	111995992	TtGPAT32	TtChr5B	121343324	121350116	0.00654666	0.0795712	0.0822742	6.12086
TaGPAT44	TaChr4A	634843648	634847721	TtGPAT33	TtChr5B	667351395	667355178	0.024242	0.216892	0.11177	16.684
TaGPAT54	TaChr5D	536409467	536414056	TtGPAT33	TtChr5B	667351395	667355178	0.0266769	0.215846	0.123593	16.6035
TaGPAT55	TaChr6A	18520226	18522461	TtGPAT34	TtChr6A	16459227	16461480	0.0176466	0.386404	0.0456687	29.7234
TaGPAT56	TaChr6B	30965469	30968216	TtGPAT34	TtChr6A	16459227	16461480	0.0196639	0.439434	0.0447483	33.8026
TaGPAT58	TaChr6D	17826735	17829470	TtGPAT34	TtChr6A	16459227	16461480	0.0220898	0.434481	0.0508419	33.4216
TaGPAT59	TaChr7A	589751650	589756335	TtGPAT37	TtChr7A	585631308	585635565	0.000811295	0.00467944	0.173374	0.359957
TaGPAT60	TaChr7B	548377825	548381753	TtGPAT37	TtChr7A	585631308	585635565	0.00675711	0.063505	0.106403	4.885
TaGPAT61	TaChr7B	688729551	688735346	TtGPAT38	TtChr7A	690957236	690958923	0.100392	0.261144	0.384431	20.088
TaGPAT62	TaChr7D	605223207	605238360	TtGPAT38	TtChr7A	690957236	690958923	0.115474	0.312133	0.36995	24.0102
TaGPAT59	TaChr7A	589751650	589756335	TtGPAT39	TtChr7B	532490246	532494174	0.00674517	0.0638096	0.105708	4.90843
TaGPAT61	TaChr7B	688729551	688735346	TtGPAT40	TtChr7B	671433350	671438713	0.00240728	0.00582762	0.413082	0.448278
TaGPAT62	TaChr7D	605223207	605238360	TtGPAT40	TtChr7B	671433350	671438713	0.0475907	0.208753	0.227976	16.0579
