# Supplementary material for: Genome-wide analysis of the GPAT gene family in wheat and the potential roles of TaGPAT58 and its homologs in male reproductive development
Source: Front Plant Sci. 2026 Feb 27;17:1779919. doi: 10.3389/fpls.2026.1779919 (PMC12982185; doi:10.3389/fpls.2026.1779919)
Supplement: Supplementary file 8 [file Table7.xlsx]

## Sheet: Sheet1
Supplementary Table S7. Ka/Ks ratios and estimated divergence time for orthologous GPAT genes between wheat and Triticum urartu
Gene 1	Chr.	Start	End	Gene 2	Chr.	Start	End	Ka	Ks	Ka/Ks	Divergence time (Mya)
TaGPAT04	TaChr1A	397737103	397743609	TuGPAT02	TuChr1	393968099	393974508	0.00121309	0.00312279	0.388463	0.240215
TaGPAT05	TaChr1A	474421055	474428708	TuGPAT03	TuChr1	473166934	473174891	0.00969635	0.0309796	0.312992	2.38305
TaGPAT07	TaChr1B	380887450	380896538	TuGPAT01	TuChr1	351602098	351609019	0.00278502	0.0395731	0.0703765	3.04408
TaGPAT09	TaChr1B	428721775	428726717	TuGPAT02	TuChr1	393968099	393974508	0.0132071	0.0243041	0.543413	1.86955
TaGPAT13	TaChr1D	280225301	280231402	TuGPAT01	TuChr1	351602098	351609019	0.00418209	0.0344924	0.121247	2.65326
TaGPAT14	TaChr1D	316618105	316623097	TuGPAT02	TuChr1	393968099	393974508	0.0141342	0.0342481	0.412701	2.63447
TaGPAT15	TaChr1D	375355655	375365730	TuGPAT03	TuChr1	473166934	473174891	0.0285521	0.231495	0.123338	17.8073
TaGPAT17	TaChr2A	81004982	81007990	TuGPAT04	TuChr2	75168160	75170728	0.00340163	0.00440335	0.772509	0.338719
TaGPAT20	TaChr2B	131895183	131898117	TuGPAT04	TuChr2	75168160	75170728	0.0197009	0.214616	0.0917963	16.5089
TaGPAT23	TaChr2D	80224078	80226938	TuGPAT04	TuChr2	75168160	75170728	0.0126812	0.187985	0.0674586	14.4604
TaGPAT26	TaChr3A	128150132	128154017	TuGPAT05	TuChr3	130610262	130614076	0.000847318	0.00466462	0.181648	0.358817
TaGPAT28	TaChr3A	313042520	313052197	TuGPAT06	TuChr3	276558377	276566164	0.026374	0.0300927	0.876427	2.31482
TaGPAT29	TaChr3A	425209863	425219130	TuGPAT07	TuChr3	389215243	389223707	0.0022075	0.0122708	0.179898	0.943908
TaGPAT30	TaChr3A	586791242	586794185	TuGPAT08	TuChr3	577116838	577119663	0.0021525	0.0133416	0.161337	1.02628
TaGPAT32	TaChr3B	173377772	173381368	TuGPAT05	TuChr3	130610262	130614076	0.0108303	0.0354106	0.305848	2.72389
TaGPAT33	TaChr3B	414485316	414494359	TuGPAT07	TuChr3	389215243	389223707	0.024915	0.211136	0.118004	16.2412
TaGPAT34	TaChr3B	583824424	583827020	TuGPAT08	TuChr3	577116838	577119663	0.0207958	0.140626	0.147881	10.8174
TaGPAT34	TaChr3B	583824424	583827020	TuGPAT17	TuChr3	585483750	585486575	0.0207958	0.140626	0.147881	10.8174
TaGPAT36	TaChr3D	121886971	121890738	TuGPAT05	TuChr3	130610262	130614076	0.010244	0.0323184	0.316972	2.48603
TaGPAT37	TaChr3D	213036411	213045827	TuGPAT06	TuChr3	276558377	276566164	0.00473451	0.00732242	0.646577	0.563263
TaGPAT38	TaChr3D	306498107	306511877	TuGPAT07	TuChr3	389215243	389223707	0.0193397	0.167244	0.115638	12.8649
TaGPAT39	TaChr3D	445104839	445108361	TuGPAT08	TuChr3	577116838	577119663	0.0161833	0.134401	0.120411	10.3385
TaGPAT39	TaChr3D	445104839	445108361	TuGPAT17	TuChr3	585483750	585486575	0.0161833	0.134401	0.120411	10.3385
TaGPAT41	TaChr4A	15125708	15127833	TuGPAT11	TuChr4	569613680	569615722	0.00152453	0.0107846	0.141362	0.829585
TaGPAT44	TaChr4A	634843648	634847721	TuGPAT12	TuChr4	594418768	594422564	0.00141963	0.00384605	0.369114	0.29585
TaGPAT45	TaChr4B	59236086	59238272	TuGPAT10	TuChr4	46636830	46638607	0.0120682	0.556573	0.021683	42.8133
TaGPAT46	TaChr4B	565091937	565094390	TuGPAT11	TuChr4	569613680	569615722	0.0126275	0.307144	0.0411125	23.6265
TaGPAT47	TaChr4D	40567479	40569548	TuGPAT10	TuChr4	46636830	46638607	0.00487937	0.822486	0.00593246	63.2682
TaGPAT49	TaChr4D	451684381	451686561	TuGPAT11	TuChr4	569613680	569615722	0.0104396	0.280853	0.037171	21.6041
TaGPAT52	TaChr5B	676920836	676925107	TuGPAT12	TuChr4	594418768	594422564	0.0234973	0.2239	0.104945	17.2231
TaGPAT54	TaChr5D	536409467	536414056	TuGPAT12	TuChr4	594418768	594422564	0.0218435	0.233371	0.0935995	17.9516
TaGPAT59	TaChr7A	589751650	589756335	TuGPAT14	TuChr7	576950723	576955386	0.00162778	0.0116722	0.139458	0.897862
TaGPAT60	TaChr7B	548377825	548381753	TuGPAT14	TuChr7	576950723	576955386	0.00553062	0.0565105	0.0978688	4.34696
TaGPAT61	TaChr7B	688729551	688735346	TuGPAT15	TuChr7	679371312	679377345	0.0410282	0.173597	0.236342	13.3536
TaGPAT62	TaChr7D	605223207	605238360	TuGPAT15	TuChr7	679371312	679377345	0.0567988	0.202645	0.280287	15.5881
TaGPAT63	TaChrUn	29975892	29987670	TuGPAT13	TuChr5	657779970	657787071	0.0271421	0.195117	0.139107	15.009
