# Supplementary material for: Genome-wide analysis of the GPAT gene family in wheat and the potential roles of TaGPAT58 and its homologs in male reproductive development
Source: Front Plant Sci. 2026 Feb 27;17:1779919. doi: 10.3389/fpls.2026.1779919 (PMC12982185; doi:10.3389/fpls.2026.1779919)
Supplement: Supplementary file 9 [file Table8.xlsx]

## Sheet: Sheet1
Supplementary Table S8. Ka/Ks ratios and estimated divergence time for orthologous GPAT genes between wheat and rice
Gene 1	Chr.	Start	End	Gene 2	Chr.	Start	End	Ka	Ks	Ka/Ks	Divergence time (Mya)
TaGPAT33	TaChr3B	414485316	414494359	OsGPAT04	OsChr1	25257001	25263981	0.148063	0.436353	0.339319	33.5656
TaGPAT29	TaChr3A	425209863	425219130	OsGPAT04	OsChr1	25257001	25263981	0.142854	0.385343	0.370719	29.6418
TaGPAT38	TaChr3D	306498107	306511877	OsGPAT04	OsChr1	25257001	25263981	0.146945	0.387105	0.3796	29.7773
TaGPAT05	TaChr1A	474421055	474428708	OsGPAT06	OsChr1	36863214	36866375	0.201298	0.392487	0.512879	30.1913
TaGPAT35	TaChr3B	631433376	631437298	OsGPAT06	OsChr1	36863214	36866375	0.0537909	0.25019	0.215	19.2454
TaGPAT31	TaChr3A	617298802	617303818	OsGPAT06	OsChr1	36863214	36866375	0.0556775	0.267655	0.20802	20.5889
TaGPAT15	TaChr1D	375355655	375365730	OsGPAT06	OsChr1	36863214	36866375	0.194454	0.40279	0.482768	30.9838
TaGPAT40	TaChr3D	474817694	474821914	OsGPAT06	OsChr1	36863214	36866375	0.0566072	0.253324	0.223458	19.4865
TaGPAT56	TaChr6B	30965469	30968216	OsGPAT08	OsChr2	775494	778356	0.123482	0.398169	0.310124	30.6284
TaGPAT55	TaChr6A	18520226	18522461	OsGPAT08	OsChr2	775494	778356	0.125626	0.368714	0.340713	28.3626
TaGPAT58	TaChr6D	17826735	17829470	OsGPAT08	OsChr2	775494	778356	0.128559	0.365455	0.351777	28.1119
TaGPAT45	TaChr4B	59236086	59238272	OsGPAT09	OsChr3	30151748	30153564	0.0652585	0.315424	0.206892	24.2634
TaGPAT47	TaChr4D	40567479	40569548	OsGPAT09	OsChr3	30151748	30153564	0.0631466	0.331639	0.190407	25.5107
TaGPAT43	TaChr4A	559067400	559069456	OsGPAT09	OsChr3	30151748	30153564	0.0632332	0.317607	0.199093	24.4313
TaGPAT52	TaChr5B	676920836	676925107	OsGPAT10	OsChr3	34985196	34990759	0.200565	0.459999	0.436012	35.3845
TaGPAT44	TaChr4A	634843648	634847721	OsGPAT10	OsChr3	34985196	34990759	0.200091	0.462908	0.432249	35.6083
TaGPAT54	TaChr5D	536409467	536414056	OsGPAT10	OsChr3	34985196	34990759	0.198809	0.476816	0.41695	36.6781
TaGPAT09	TaChr1B	428721775	428726717	OsGPAT14	OsChr5	16977288	16982192	0.079089	0.465275	0.169983	35.7904
TaGPAT04	TaChr1A	397737103	397743609	OsGPAT14	OsChr5	16977288	16982192	0.0860309	0.446814	0.192543	34.3703
TaGPAT14	TaChr1D	316618105	316623097	OsGPAT14	OsChr5	16977288	16982192	0.0830244	0.472203	0.175823	36.3233
TaGPAT05	TaChr1A	474421055	474428708	OsGPAT15	OsChr5	22005196	22008976	0.162155	0.268962	0.60289	20.6894
TaGPAT35	TaChr3B	631433376	631437298	OsGPAT15	OsChr5	22005196	22008976	0.188247	0.322057	0.584515	24.7736
TaGPAT10	TaChr1B	500599442	500624765	OsGPAT15	OsChr5	22005196	22008976	0.181781	0.346298	0.524926	26.6383
TaGPAT31	TaChr3A	617298802	617303818	OsGPAT15	OsChr5	22005196	22008976	0.186198	0.340784	0.54638	26.2141
TaGPAT15	TaChr1D	375355655	375365730	OsGPAT15	OsChr5	22005196	22008976	0.164649	0.262296	0.62772	20.1766
TaGPAT40	TaChr3D	474817694	474821914	OsGPAT15	OsChr5	22005196	22008976	0.184871	0.320433	0.57694	24.6487
TaGPAT11	TaChr1B	509562873	509565885	OsGPAT16	OsChr5	22481303	22484545	0.1145	0.327905	0.349185	25.2235
TaGPAT21	TaChr2B	247925509	247935523	OsGPAT19	OsChr7	20808033	20812544	0.0477469	0.448401	0.106483	34.4924
TaGPAT18	TaChr2A	205209312	205217323	OsGPAT19	OsChr7	20808033	20812544	0.0464791	0.426736	0.108918	32.8259
TaGPAT24	TaChr2D	192738070	192746898	OsGPAT19	OsChr7	20808033	20812544	0.0464791	0.441247	0.105336	33.9421
TaGPAT08	TaChr1B	419951462	419953190	OsGPAT22	OsChr10	22059229	22060717	0.226401	0.37165	0.609178	28.5885
TaGPAT03	TaChr1A	389804662	389806164	OsGPAT22	OsChr10	22059229	22060717	0.226263	0.36481	0.620222	28.0623
TaGPAT27	TaChr3A	128578407	128579921	OsGPAT22	OsChr10	22059229	22060717	0.224609	0.38287	0.586646	29.4516
TaGPAT02	TaChr1A	352173116	352180076	OsGPAT23	OsChr10	23044693	23050740	0.0979993	0.689326	0.142167	53.0251
TaGPAT42	TaChr4A	435441267	435443506	OsGPAT25	OsChr11	27486903	27490269	0.168714	0.609922	0.276615	46.9171
TaGPAT53	TaChr5D	111994382	111995992	OsGPAT26	OsChr12	23091636	23094141	0.160257	0.348993	0.459198	26.8456
TaGPAT42	TaChr4A	435441267	435443506	OsGPAT26	OsChr12	23091636	23094141	0.312614	0.581842	0.537284	44.7571
TaGPAT50	TaChr5A	115013606	115015393	OsGPAT26	OsChr12	23091636	23094141	0.171469	0.391474	0.438008	30.1134
TaGPAT51	TaChr5B	121182244	121198222	OsGPAT26	OsChr12	23091636	23094141	0.162749	0.385397	0.42229	29.6459
TaGPAT48	TaChr4D	131041077	131043376	OsGPAT26	OsChr12	23091636	23094141	0.300688	0.582746	0.515985	44.8266
