# Supplementary material for: Genome-wide analysis of the GPAT gene family in wheat and the potential roles of TaGPAT58 and its homologs in male reproductive development
Source: Front Plant Sci. 2026 Feb 27;17:1779919. doi: 10.3389/fpls.2026.1779919 (PMC12982185; doi:10.3389/fpls.2026.1779919)
Supplement: Supplementary file 10 [file Table9.xlsx]

## Sheet: Sheet1
Supplementary Table S9. Frequency distribution of cis-acting regulatory elements in the promoter regions of TaGPATs
Gene Name	3-AF1 binding site	AAAC-motif	ABRE	ACE	ARE	AuxRR-core	CAT-box	C-box	CGTCA-motif	GARE-motif	G-box	GCN4_motif	GT1-motif	LTR	MBS	MRE	O2-site	P-box	Sp1	TATC-box	TCA-element	TC-rich repeats	TGACG-motif	TGA-element	Total
TaGPAT01			3			2	1		3		2		2	1	1		1		2			1	3		22
TaGPAT02			5		1		2				6		2	2	2						1			1	22
TaGPAT03			4			1			1	2	2			1				1					1		13
TaGPAT04			3				1	1	8	1	4								1				8		27
TaGPAT05			2						1		3		1				2	1				1	1	1	13
TaGPAT06			3	1	6	1	2		1		4				1	3	1		2				1		26
TaGPAT07			4		1		1		1		3		2			1	1		1		1		1	1	18
TaGPAT08			7				1	1	2	2	7				5				1		1		2		29
TaGPAT09			2		3	1			4	1	4			1	2		1				2		4	2	27
TaGPAT10			5	1	1		3		1		4		2		1			1	3			1	1	4	28
TaGPAT11			10	1	4		1		3		11		2		1						1	1	3		38
TaGPAT12			2		1	2	1		5	1	2			1								1	5	1	22
TaGPAT13			4				1			2	5		2		2			1	2		1				20
TaGPAT14			2		1				3		3			1			1	1	2		1	1	3		19
TaGPAT15			3		2				2		1		1	1		1		2	3			1	2	2	21
TaGPAT16			2		2				1		3	1	2	1					3		1		1	1	18
TaGPAT17			4		1		1		1		7				1				2				1		18
TaGPAT18			2		1		2		6		3						1		3				6	1	25
TaGPAT19			4		1				5		3		1	2	1		2		1		1		5		26
TaGPAT20			7		1		1		5		8	1		1	4		1				1		5		35
TaGPAT21			3	1	2		2		5		3						1		4		1		5	1	28
TaGPAT22			5		3		2		1		6								2				1	2	22
TaGPAT23			6		2		2		3	1	8			1	1		1		2	1			3		31
TaGPAT24			4	1	3		1		5	1	5						1		3				5	1	30
TaGPAT25			4		1		2				2				1			2							12
TaGPAT26			3		2	1			4	1	5				1				1				4		22
TaGPAT27			1		1		1		3	1	2						1	4	1			1	3		19
TaGPAT28	1		2						6	1	2		1	1	1	1	1	1			1		6		25
TaGPAT29			4	1	4		1		7		6	1			2		3		1		1	1	7	1	40
TaGPAT30			7	1					3		8				1			1	1				3	1	26
TaGPAT31	1			1	3		2		1	1		2		1			6						1		19
TaGPAT32			1		1				5	1	2												5		15
TaGPAT33	1		1				1		2		3			1				1	2				2	1	15
TaGPAT34			6	2			1		3		9				4				1		1		3	1	31
TaGPAT35			6		2		3		1		6	1	2			1			6				1	1	30
TaGPAT36			1		2				3	1	2										1		3		13
TaGPAT37			4		1				5	1	4						1		1	1			5		23
TaGPAT38			4		2		1		4		6	1	2		2		3		2				4	2	33
TaGPAT39			4	1	1				6		5			1					7				6		31
TaGPAT40			4	1	7				1		5	1					1			2			1		23
TaGPAT41			3		2		1				6				1		1	1	2		1			1	19
TaGPAT42	1		2	1	5				3		2		1									1	3		19
TaGPAT43			2	1	3		1		4		1			1	3			1			1		4	1	23
TaGPAT44			3		1				2	2	6		1					2			1	1	2	1	22
TaGPAT45			1	1	1				4		3		1	2	1			1					4		19
TaGPAT46		1	2		1		1	1	2	1	2			1	1				4				2		19
TaGPAT47	1		5	1	2	1			3		5			1	2				1		1		3		26
TaGPAT48			3		3		2				2		1	1	1			1	1	1					16
TaGPAT49			2		2		1		2		3			1	2		1		4				2	2	22
TaGPAT50	1		2		4		2		3		3				1					1			3		20
TaGPAT51			2				1		5		3			3	1			1	1				5		22
TaGPAT52			1		1		4		2		2				1	2	2						2		17
TaGPAT53			3		2		1		4	1	5			1	1						1		4		23
TaGPAT54			8	1	1		3		1		12				1	1					1		1		30
TaGPAT55			3		1		1		2		2				1				2				2	1	15
TaGPAT56			9		2		4		9		17				1		1					1	9	5	58
TaGPAT57			11				1		4		16								1				4	3	40
TaGPAT58			3		1		2		2		4		1	2							1	1	2	1	20
TaGPAT59			2		2				2		3				1			2					2		14
TaGPAT60			1	1	3				1		3				1			2	2		1	1	1		17
TaGPAT61		1	2				2		6		4			1			1		3		1		6	2	29
TaGPAT62			2		1	1			3		6				1				12				3		29
TaGPAT63				2	1		1		8		1			2					1	1	1		8	2	28
TaGPAT64			5		2		2		1		4	1	1	1					1	1			1		20
Total	6	2	225	20	104	10	67	3	194	22	289	9	28	34	55	10	36	27	95	8	26	14	194	44	1522
