# Supplementary material for: Genome-wide analysis of the GPAT gene family in wheat and the potential roles of TaGPAT58 and its homologs in male reproductive development
Source: Front Plant Sci. 2026 Feb 27;17:1779919. doi: 10.3389/fpls.2026.1779919 (PMC12982185; doi:10.3389/fpls.2026.1779919)
Supplement: Supplementary file 11 [file Table10.xlsx]

## Sheet: Sheet1
Supplementary Table S10. Summary of putative cis-acting elements categorized by functional annotation
Cis-acting element annotation	Number
cis-regulatory element involved in endosperm expression	9
MYB binding site involved in light responsiveness	10
defense and stress element	14
salicylic acid responsive element	26
low-temperature responsive element	34
zein metabolism regulation element	36
auxin-responsive element	54
MYB binding site involved in drought-inducibility	55
gibberellin-responsive element	57
meristem expressionelement	67
essential for the anaerobic induction element	104
abscisic acid responsive element	225
MeJA responsive element	388
light responsive element	443
Total	1522
