# Supplementary material for: Genome-wide analysis of the GPAT gene family in wheat and the potential roles of TaGPAT58 and its homologs in male reproductive development
Source: Front Plant Sci. 2026 Feb 27;17:1779919. doi: 10.3389/fpls.2026.1779919 (PMC12982185; doi:10.3389/fpls.2026.1779919)
Supplement: Supplementary file 12 [file Table11.xlsx]

## Sheet: Sheet1
Supplementary Table S11. GO annotations of TaGPATs
Gene_name	GO_term
TaGPAT01	GO:0004366	GO:0102420	GO:0009610	GO:0036377
TaGPAT02	GO:0004366	GO:0102420	GO:0016024
TaGPAT03	GO:0004366	GO:0102420	GO:0010143	GO:0016791	GO:0016024
TaGPAT04	GO:0050200	GO:0071618	GO:0000038
TaGPAT05	GO:0010143	GO:0016791	GO:0102419	GO:0009908
TaGPAT06	GO:0004366	GO:0102420	GO:0009610	GO:0036377
TaGPAT07	GO:0004366	GO:0102420	GO:0016024
TaGPAT08	GO:0004366	GO:0102420	GO:0010143	GO:0016791	GO:0016024
TaGPAT09	GO:0050200	GO:0071618	GO:0000038
TaGPAT10	GO:0010143	GO:0016791	GO:0102419	GO:0009908
TaGPAT11	GO:0004366	GO:0102420	GO:0010143	GO:0016791	GO:0016024
TaGPAT12	GO:0004366	GO:0102420	GO:0009610	GO:0036377
TaGPAT13	GO:0004366	GO:0102420	GO:0016024
TaGPAT14	GO:0050200	GO:0071618	GO:0000038
TaGPAT15	GO:0010143	GO:0016791	GO:0102419	GO:0009908
TaGPAT16	GO:0004366	GO:0102420	GO:0009610
TaGPAT17	GO:0004366	GO:0102420	GO:0010143	GO:0016791	GO:0016024
TaGPAT18	GO:0004366	GO:0102420	GO:0006651	GO:0006072	GO:0019915	GO:0048229	GO:0006633
TaGPAT19	GO:0004366	GO:0102420	GO:0010143	GO:0016791	GO:0016024	GO:0048235	GO:0080167
TaGPAT20	GO:0004366	GO:0102420	GO:0010143	GO:0016791	GO:0016024
TaGPAT21	GO:0004366	GO:0102420	GO:0006651	GO:0006072	GO:0019915	GO:0048229	GO:0006633
TaGPAT22	GO:0004366	GO:0102420	GO:0009610	GO:0036377
TaGPAT23	GO:0004366	GO:0102420	GO:0010143	GO:0016791	GO:0016024
TaGPAT24	GO:0004366	GO:0102420	GO:0006651	GO:0006072	GO:0019915	GO:0048229	GO:0006633
TaGPAT25	GO:0004366	GO:0102420	GO:0010143	GO:0016791	GO:0016024	GO:0048235	GO:0080167
TaGPAT26	GO:0004366	GO:0102420	GO:0010143	GO:0016791	GO:0016024
TaGPAT27	GO:0004366	GO:0102420	GO:0010143	GO:0016791	GO:0016024
TaGPAT28	GO:0050200	GO:0071618	GO:0000038
TaGPAT29	GO:0004366	GO:0102420	GO:0010143	GO:0016791	GO:0016024	GO:0048235	GO:0080167
TaGPAT30	GO:0004366	GO:0102420	GO:0010143	GO:0016791	GO:0016024
TaGPAT31	GO:0010143	GO:0016791	GO:0102419	GO:0009908
TaGPAT32	GO:0004366	GO:0102420	GO:0010143	GO:0016791	GO:0016024
TaGPAT33	GO:0004366	GO:0102420	GO:0010143	GO:0016791	GO:0016024	GO:0048235	GO:0080167
TaGPAT34	GO:0004366	GO:0102420	GO:0010143	GO:0016791	GO:0016024
TaGPAT35	GO:0010143	GO:0016791	GO:0102419	GO:0009908
TaGPAT36	GO:0004366	GO:0102420	GO:0010143	GO:0016791	GO:0016024
TaGPAT37	GO:0050200	GO:0071618	GO:0000038
TaGPAT38	GO:0004366	GO:0102420	GO:0010143	GO:0016791	GO:0016024	GO:0048235	GO:0080167
TaGPAT39	GO:0004366	GO:0102420	GO:0010143	GO:0016791	GO:0016024
TaGPAT40	GO:0010143	GO:0016791	GO:0102419	GO:0009908
TaGPAT41	GO:0004366	GO:0102420	GO:0009610	GO:0036377
TaGPAT42	GO:0004366	GO:0102420	GO:0010143	GO:0016791	GO:0016024
TaGPAT43	GO:0004366	GO:0102420	GO:0009610	GO:0036377
TaGPAT44	GO:0004366	GO:0102420	GO:0010143	GO:0016791	GO:0016024
TaGPAT45	GO:0004366	GO:0102420	GO:0009610	GO:0036377
TaGPAT46	GO:0004366	GO:0102420	GO:0009610	GO:0036377
TaGPAT47	GO:0004366	GO:0102420	GO:0009610	GO:0036377
TaGPAT48	GO:0004366	GO:0102420	GO:0010143	GO:0016791	GO:0016024
TaGPAT49	GO:0004366	GO:0102420	GO:0009610	GO:0036377
TaGPAT50	GO:0004366	GO:0102420	GO:0010143	GO:0016791	GO:0016024
TaGPAT51	GO:0004366	GO:0102420	GO:0010143	GO:0016791	GO:0016024
TaGPAT52	GO:0004366	GO:0102420	GO:0010143	GO:0016791	GO:0016024
TaGPAT53	GO:0004366	GO:0102420	GO:0010143	GO:0016791	GO:0016024
TaGPAT54	GO:0004366	GO:0102420	GO:0010143	GO:0016791	GO:0016024
TaGPAT55	GO:0010143	GO:0016791	GO:0102419	GO:0009908
TaGPAT56	GO:0010143	GO:0016791	GO:0102419	GO:0009908
TaGPAT57	GO:0010143	GO:0016791	GO:0102419	GO:0009908
TaGPAT58	GO:0010143	GO:0016791	GO:0102419	GO:0009908
TaGPAT59	GO:0050200	GO:0071618	GO:0000038
TaGPAT60	GO:0050200	GO:0071618	GO:0000038
TaGPAT61	GO:0004366	GO:0102420	GO:0010143	GO:0016791	GO:0016024	GO:0048235	GO:0080167
TaGPAT62	GO:0004366	GO:0102420	GO:0010143	GO:0016791	GO:0016024	GO:0048235	GO:0080167
TaGPAT63	GO:0004366	GO:0102420	GO:0010143	GO:0016791	GO:0016024
TaGPAT64	GO:0004366	GO:0102420	GO:0010143	GO:0016791	GO:0016024
