# Supplementary material for: Genome-wide analysis of the GPAT gene family in wheat and the potential roles of TaGPAT58 and its homologs in male reproductive development
Source: Front Plant Sci. 2026 Feb 27;17:1779919. doi: 10.3389/fpls.2026.1779919 (PMC12982185; doi:10.3389/fpls.2026.1779919)
Supplement: Supplementary file 13 [file Table12.xlsx]

## Sheet: Sheet1
Supplementary Table S12. Relative expression levels of TaGPATs in YS anthers at three developmental stages
Gene_name	YSFU1	YSFU2	YSFU3	YSFB1	YSFB2	YSFB3	YSFT1	YSFT2	YSFT3	YSSU1	YSSU2	YSSU3	YSSB1	YSSB2	YSSB3	YSST1	YSST2	YSST3
TaGPAT02	0.968816	1.03748	0.994901	0.676568	0.669926	0.642371	0.0731788	0.0676386	0.0667046	0.829666	0.847556	0.882987	0.837641	0.842464	0.872889	0.142298	0.159168	0.152406
TaGPAT04	0.995396	1.00483	0.9998	0.552442	0.574781	0.571184	0.225446	0.231547	0.227409	1.40754	1.47491	1.49647	0.735793	0.759554	0.745993	0.286063	0.29325	0.318854
TaGPAT06	0.980398	1.03588	0.984668	0.65958	0.632336	0.645542	0.00800297	0.00612466	0.00755961	0.652095	0.713937	0.642545	1.45756	1.49271	1.55389	0.0488292	0.055908	0.0310872
TaGPAT11	0.914374	0.978896	1.11722	0.104609	0.153887	0.120105	0.244084	0.274107	0.27924	0.619419	0.488429	0.604043	0.175007	0.148554	0.154563	0.0551645	0.0706322	0.0738239
TaGPAT21	0.889216	1.08032	1.04097	1.14849	1.2786	1.14938	0.144827	0.148442	0.138087	1.0804	1.14201	1.23212	1.14739	1.21284	1.17909	0.391553	0.407519	0.443877
TaGPAT28	0.974036	1.00882	1.01768	1.56787	1.5321	1.61799	0.273719	0.265684	0.276661	0.868621	0.956528	0.907597	1.08575	1.13609	1.06076	0.825863	0.89293	0.828523
TaGPAT34	1.06431	1.0544	0.891101	0.712205	0.670053	0.621057	0.0940805	0.0968567	0.113225	0.908626	0.882204	0.931704	0.367625	0.315377	0.345398	0.122316	0.169705	0.157085
TaGPAT35	1.00547	0.966028	1.02953	0.37129	0.345146	0.368099	0.0191359	0.0180662	0.0181853	2.27456	2.10905	2.29272	0.461907	0.448694	0.472439	0.0500361	0.0488053	0.0485086
TaGPAT36	0.892521	0.993393	1.12787	0.461548	0.653336	0.516716	0.106653	0.145004	0.157753	0.766508	1.13195	1.56331	3.63294	2.59706	3.36683	0.309122	0.782089	0.831014
TaGPAT40	0.992187	1.01408	0.99388	0.35087	0.315957	0.332797	0.0288438	0.0262722	0.027934	2.49088	2.3556	2.47594	0.34671	0.365286	0.36968	0.0597344	0.058734	0.0561567
TaGPAT41	0.943958	1.03926	1.01935	1.36366	1.42621	1.42039	0.650638	0.681702	0.690698	0.661006	0.695288	0.692538	1.17504	1.2111	1.28145	0.86976	0.813602	0.879616
TaGPAT42	0.862498	1.01906	1.13774	0.522147	0.974031	0.582751	0.235507	0.141876	0.194734	0.615668	0.952102	0.993538	2.30027	1.55728	3.90216	0.109788	0.212012	0.148692
TaGPAT45	1.02447	0.832687	1.17224	0.219771	0.397745	0.197405	0.0265085	0.0285455	0.0243776	1.75701	1.94365	1.78127	0.186286	0.159712	0.620491	0.13509	0.178962	0.236426
TaGPAT53	1.09233	0.860892	1.0634	0.56403	0.787969	0.42043	2.21852	2.57854	2.56175	1.15105	0.827761	1.17258	1.01649	0.719354	0.816054	0.804924	0.740297	0.975623
TaGPAT60	0.996331	0.985764	1.01818	0.769351	0.783396	0.758031	1.08954	1.09804	1.14856	1.35866	1.30607	1.4641	0.651694	0.613232	0.6854	1.07196	1.06361	1.04852
TaGPAT58	1.0148	0.99128	0.994089	1.31426	1.18696	1.15334	6.77026	6.12549	5.85391	2.27854	2.84762	2.44178	1.57303	1.16733	1.41965	0.729531	0.73872	0.729277
