# Supplementary material for: Genome-wide analysis of the GPAT gene family in wheat and the potential roles of TaGPAT58 and its homologs in male reproductive development
Source: Front Plant Sci. 2026 Feb 27;17:1779919. doi: 10.3389/fpls.2026.1779919 (PMC12982185; doi:10.3389/fpls.2026.1779919)
Supplement: Supplementary file 14 [file Table13.xlsx]

## Sheet: Sheet1
Supplementary Table S13. Effects of TaGPAT58 silencing on seed setting rate in wheat
Negative control plants			BSMV:TaGPAT58 plants
Grain number	Effective spikelet number	Seed setting rate (%)	Grain number	Effective spikelet number	Seed setting rate (%)
14	12	0.58	0	8	0
18	11	0.8181	0	9	0
15	10	0.75	3	10	0.15
16	10	0.8	0	7	0
12	8	0.75	1	9	0.0556
15	9	0.8333	0	6	0
17	11	0.7727	2	11	0.0909
16	9	0.8889	0	8	0
19	12	0.7917	1	10	0.05
