# Supplementary material for: Genome-wide analysis of the GPAT gene family in wheat and the potential roles of TaGPAT58 and its homologs in male reproductive development
Source: Front Plant Sci. 2026 Feb 27;17:1779919. doi: 10.3389/fpls.2026.1779919 (PMC12982185; doi:10.3389/fpls.2026.1779919)
Supplement: Supplementary file 15 [file Table14.xlsx]

## Sheet: Sheet1
Supplementary Table S14. Primers used in this study
Primers for qRT-PCR		Cloning primers for TaGPAT58 with vector adapters
TaGPAT11F	CCCTTCCTGCTCCGCTTCTCG	EGFP-TaGAPT58-HF	ATCTCGAGCTCAAGCTTCGAAATGGCGCCGCGTGGAACG
TaGPAT11R	CAGGAACGTCACCTCGTACACC	EGFP-TaGAPT58-HR	CCGTCGACTGCAGAATTCGAACGCAAACTTCTTGCCATCG
TaGPAT36F	GGAGGAGGATGGAGCAGT	VIGS-TaGPAT58-HF	TAGCTAGCTGATTAATTAATCCGCGTCCTCATCAGCCTC
TaGPAT36R	GGAGGTGCCGTGAAACAT	VIGS-TaGPAT58-HR	TTGCTAGCTGAGCGGCCGCGGTCCCTCGCAAGCGCCAC
TaGPAT28F	ATATGTCAGCTTCTTCTCCGAGT
TaGPAT28R	TTACAGCACCTGAGACACCT
TaGPAT41F	TTCCTGCTGCGCTTCTCGT
TaGPAT41R	GAACATGCTCATCCGGCACT
TaGPAT02F	CGGTCAGAACTACATTAGGCCAC
TaGPAT02R	CATTATGACCCTGCCGAAGCTG
TaGPAT21F	TATCTGAAACATAACCGCCCTAGCC
TaGPAT21R	TAGTCTCCTCAGCACAGATTCAGC
TaGPAT6F	TGCCACGCTCTCCTACCAG
TaGPAT6R	TTTGTTCACCGGCTTGACGTCC
TaGPAT42F	CCGTGCTACCCAAGTGGTTC
TaGPAT42R	GCCCCTCCACCATCACTCTCG
TaGPAT34F	GTCTGCGTGACCAATATGCC
TaGPAT34R	GTAGAACCCACAGAGCACCT
TaGPAT45F	CACAGGAAGCACACATTGTAGC
TaGPAT45R	GCCATCGGTCCCAACCAAC
TaGPAT35F	CTCCGCGTGTACATCAACCTG
TaGPAT35R	GTTTCCCTTCACGATGAGCCT
TaGPAT40F	GCCGCTCATCCTCCACGAC
TaGPAT40R	CTTCACGATGAGCCTGATGCC
TaGPAT4F	CCAGATTGCCCCTAGTTGGTC
TaGPAT4R	TGAAATCCGAAGTTTTAGACTCTCG
TaGPAT60F	CGCCCTTAATGTTTTACCGACT
TaGPAT60R	ACACTTCTTTTACCCAAGCCAT
TaGPAT53F	AGCCGTTCTTGAAAGAGTACC
TaGPAT53R	CTCCATGAGTCCCGTATAGAGC
TaGPAT58F	GTCGTGGAGCGGCTGTTTGC
TaGPAT58R	TGGGCACCATGTAGGCTTCCTT
vGPAT58-F	CGCTCACCAGGAAGGACAAGTAC
VGPAT58-R	ACGCAAACTTCTTGCCATCGT
vGPAT55-F	CGACGTGGCCAACCACGT
VGPAT55-R	TGTGCCGTCGTTGCCAGT
vGPAT56-F	CAGTCGACCTACTACGGGTCCACGG
VGPAT56-R	GAGCGCCGGCAGGAACGT
TaActinF	ACCGTGGTGATGTTGTGC
TaActinR	CCTGGTGGCTGGTAGTTGA
